# Supplementary material for: Nucleophilic Aromatic Substitution of Pentafluorophenyl-Substituted Quinoline with a Functional Perylene: A Route to the Modification of Semiconducting Polymers
Source: Polymers (Basel). 2023 Jun 18;15(12):2721. doi: 10.3390/polym15122721 (PMC10301806; doi:10.3390/polym15122721)
Supplement: Supplementary file 1 [file polymers-15-02721-s001.zip]

Archive with 1 entries (1 files):
- polymers-2459060-supplementary.pdf
